# Supplementary material for: Aerogels Part 1: A Focus on the Most Patented Ultralight, Highly Porous Inorganic Networks and the Plethora of Their Advanced Applications
Source: Gels. 2025 Sep 8;11(9):718. doi: 10.3390/gels11090718 (PMC12469404; doi:10.3390/gels11090718)
Supplement: Supplementary file 1 [file gels-11-00718-s001.zip]

Archive with 1 entries (1 files):
- gels-3821978-supplementary.pdf
